# Supplementary material for: An Explorative Study of the Causal Pathogenesis of Green Liver Discoloration in Organically Reared Female Bronze Turkeys (Meleagris gallopavo) Considering the Infectious Risk Factors
Source: Animals (Basel). 2023 Mar 3;13(5):918. doi: 10.3390/ani13050918 (PMC10000099; doi:10.3390/ani13050918)
Supplement: Supplementary file 1 [file animals-13-00918-s001.zip]

Archive with 1 entries (1 files):
- animals-2206748-supplementary.pdf
